# Supplementary material for: “Can Do” vs. “Do Do” in Older Adults: A Cross-Sectional Analysis of Sensor-Derived Physical Activity Patterns
Source: Sensors (Basel). 2023 Feb 7;23(4):1879. doi: 10.3390/s23041879 (PMC9959454; doi:10.3390/s23041879)
Supplement: Supplementary file 1 [file sensors-23-01879-s001.zip]

Archive with 1 entries (1 files):
- sensors-2144677-supplementary.pdf
